# Supplementary material for: A Genetic Map of the Modern Urban Society of Amsterdam
Source: Front Genet. 2021 Nov 30;12:727269. doi: 10.3389/fgene.2021.727269 (PMC8670378; doi:10.3389/fgene.2021.727269)
Supplement: Supplementary file 2 [file DataSheet2.xlsx]

## Sheet: Index
TableS1:	Previously known GWAS BMI loci in European meta-analysis presented in "Genetic studies of body mass index yield new insights for obesity biology (pubmedID:25673413)" extended data table 2
TableS2:	Novel GWAS BMI loci in European meta-analysis presented in "Genetic studies of body mass index yield new insights for obesity biology (pubmedID:25673413)" extended data table 2
TableS3:	Novel and previosly identified BMI markers from "Discovery and fine-mapping of adiposity loci using high density imputation of genome-wide association studies in individuals of African ancestry: African Ancestry Anthropometry Genetics Consortium" (pubmedID:28430825)
TableS4:	Meta-analysis results from GWAS tableS1

## Sheet: TableS1
Previously known GWS BMI loci in European meta-analysis											All (10171)						Dutch (1287)						African Surinames (1154)						Ghanaian (480)						Moroccan (3045)						SouthAsian Sur (1501)						Turks (2647)
SNP	Chr:position	position	Notable gene(s)*		Alleles	EAF	β	s.e.m.	P value		Alleles	EAF	β	s.e.m.	P value		Alleles	EAF	β	s.e.m.	P value		Alleles	EAF	β	s.e.m.	P value		Alleles	EAF	β	s.e.m.	P value		Alleles	EAF	β	s.e.m.	P value		Alleles	EAF	β	s.e.m.	P value		Alleles	EAF	β
rs1558902	chr16:5.236.175	53803574	FTO		A/T	0.415	0.082	0.003	7.51E-153		A/T	0.339052	0.0588271	0.0148608	7.54075e-05		A/T	0.398213	0.014548	0.0395825	0.71322		A/T	0.117851	-0.0464318	0.0639115	0.467532		A/T	0.0395833	0.501445	0.167614	0.00277459		A/T	0.382923	0.069716	0.0272235	0.0104407		A/T	0.338774	0.0413809	0.0398073	0.298558		A/T	0.418209	0.0881556
rs6567160	chr18:55.980.115	57829135	MC4R		C/T	0.236	0.056	0.004	3.93E-53		C/T	0.257693	0.0794685	0.0162047	9.38775e-07		C/T	0.264957	0.0340851	0.0433049	0.431226		C/T	0.19844	0.0905536	0.0525813	0.08504		C/T	0.229167	0.147856	0.0744575	0.0470578		C/T	0.200164	0.0640826	0.0331746	0.0533994		C/T	0.349101	0.100808	0.0389197	0.00959301		C/T	0.302229	0.0806919
rs13021737	chr2:622.348	632348	TMEM18		G/A	0.828	0.06	0.004	1.11 E-50		G/A	0.835414	0.0660912	0.0189389	0.00048355		G/A	0.829448	0.065737	0.0520195	0.206339		G/A	0.873484	-0.01264	0.0599094	0.832899		G/A	0.904167	0.107214	0.104011	0.302639		G/A	0.847947	0.0863489	0.0357253	0.0156479		G/A	0.852432	0.0689402	0.0507839	0.174616		G/A	0.783717	0.0591278
rs10938397	chr4:44.877.284	45182527	GNPDA2; GABRG1		G/A	0.434	0.04	0.003	3.21 E-38		G/A	0.387818	0.0541065	0.014561	0.000202513		G/A	0.408314	0.0326227	0.0395806	0.409822		G/A	0.262132	0.0158273	0.0473396	0.738127		G/A	0.151042	0.189804	0.0904865	0.0359407		G/A	0.432677	0.0474689	0.0259093	0.0669341		G/A	0.386742	0.0076036	0.0369171	0.836819		G/A	0.390631	0.0932441
rs543874	chr1:176.156.103	177889480	SEC16B		G/A	0.193	0.048	0.004	2.62E-35		G/A	0.182234	0.0792065	0.0184822	1.82283e-05		G/A	0.195027	0.0374083	0.0506192	0.459899		G/A	0.2474	0.0295683	0.0476225	0.534672		G/A	0.314583	0.0485328	0.0690233	0.48197		G/A	0.190805	0.104822	0.0332165	0.00160107		G/A	0.150566	0.0661106	0.0532348	0.214285		G/A	0.133925	0.106291
rs2207139	chr6:50.953.449	50845490	TFAP2B		G/A	0.177	0.045	0.004	4.13E-29		G/A	0.1433	0.0761572	0.020249	0.000169211		G/A	0.153846	-0.049202	0.0546528	0.36798		G/A	0.12175	0.0808865	0.0657001	0.218268		G/A	0.0916667	0.104862	0.109171	0.336787		G/A	0.0812808	0.214746	0.0477651	6.92829e-06		G/A	0.227182	0.0699765	0.0441807	0.113223		G/A	0.177748	0.033327
rs11030104	chr11:27.641.93		BDNF		A/G	0.792	0.041	0.004	5.56E-28		G/A	0.170632	-0.0423808	0.0188167	0.0243035		G/A	0.217949	-0.0524015	0.0486665	0.281593		G/A	0.0732236	-0.0715684	0.0785154	0.362021		-	-	-	-	-		G/A	0.130542	-0.101496	0.0387605	0.00883083		G/A	0.283145	-0.0914034	0.0416621	0.028241		G/A	0.198149	0.0453834
rs3101336	chr1:72.523.773	72751185	NEGR1		C/T	0.613	0.033	0.003	2.66E-26		C/T	0.656179	0.0470753	0.0148941	0.0015741		C/T	0.59596	0.0796311	0.0400533	0.0467978		C/T	0.537262	0.00769562	0.0413711	0.852434		C/T	0.547917	-0.094204	0.0656184	0.151106		C/T	0.667488	0.0477583	0.0276096	0.0836712		C/T	0.638241	0.0410139	0.038864	0.29128		C/T	0.750094	0.0779197
rs7138803	chr12:48.533.735	50247468	BCDIN3D; FAIM2		A/G	0.384	0.032	0.003	8.15E-24		A/G	0.321846	0.0274737	0.0153774	0.073998		A/G	0.385004	-0.00798451	0.041032	0.845712		A/G	0.185442	0.0190883	0.0536899	0.722194		A/G	0.120833	-0.0265512	0.0990967	0.788751		A/G	0.311823	0.0381258	0.0283281	0.178345		A/G	0.368421	0.0393731	0.0395343	0.319288		A/G	0.374764	0.022668
rs10182181	chr2:25.003.800	25150296	ADCY3; POMC; NCOA1		G/A	0.462	0.031	0.003	8.78E-24		G/A	0.491397	0.0413078	0.0138187	0.00279653		G/A	0.439005	0.0437585	0.0397934	0.271488		G/A	0.791594	0.00237242	0.0494241	0.961715		G/A	0.916667	0.0090613	0.115812	0.937636		G/A	0.46092	0.0583488	0.0265511	0.0279772		G/A	0.488674	0.00486647	0.0375547	0.896896		G/A	0.379297	0.0601664
rs3888190	chr16:28.796.987	28889486	SH2B1; APOBR;ATXN2L; SBK1; SULT1A2;TUFM		A/C	0.403	0.031	0.003	3.14E-23		A/C	0.240144	0.0271315	0.016603	0.102231		A/C	0.41181	0.0605107	0.0410648	0.140605		A/C	0.246534	0.0703738	0.0485008	0.146785		A/C	0.234375	-0.00557686	0.0787391	0.943535		A/C	0.150739	-0.0115168	0.0365524	0.752703		A/C	0.20553	-0.0143331	0.0475364	0.763019		A/C	0.280128	0.0291771
rs1516725	chr3:187.306.698	185824004	ETVS		C/T	0.872	0.045	0.005	1.89E-22		C/T	0.857733	0.0167598	0.0207062	0.41828		C/T	0.879953	-0.020228	0.0595513	0.734102		C/T	0.811525	0.00768655	0.0537078	0.886197		C/T	0.821875	0.0791226	0.0850866	0.35242		C/T	0.884893	0.0287626	0.0418329	0.49173		C/T	0.847102	-0.0393129	0.0517941	0.447839		C/T	0.847185	0.0671796
rs12446632	chr16:19.842.890	19935389	GPRCSB; IQCK		G/A	0.865	0.04	0.005	1.48E-18		A/G	0.0923705	-0.00163847	0.0247939	0.947311		A/G	0.124709	0.0584824	0.061057	0.338147		A/G	0.0727903	-0.0469737	0.0786851	0.550519		A/G	0.0760417	-0.158813	0.123064	0.19688		A/G	0.125452	-0.0441212	0.039704	0.266459		A/G	0.041972	0.185347	0.093435	0.0472889		A/G	0.0806573	0.0319037
rs2287019	chr19:50.894.12	46202172	QPCTL; GIPR		C/T	0.804	0.036	0.004	4.59E-18		T/C	0.174909	0.000626134	0.0189152	0.973593		T/C	0.205517	-0.0200518	0.0491823	0.683491		T/C	0.128683	-0.0388406	0.0623379	0.533241		T/C	0.117708	0.0702934	0.0951904	0.46024		T/C	0.191133	0.0198911	0.0331052	0.547943		T/C	0.147901	-0.0188283	0.0527513	0.721147		T/C	0.18776	0.0385309
rs16951275	chr15:65.864.222	68077168	MAP2K5; LBXCOR1		T/C	0.784	0.031	0.004	1.91E-17		C/T	0.304247	-0.0289177	0.0154251	0.0608318		C/T	0.24087	0.0349423	0.0462926	0.45036		C/T	0.42461	0.00941039	0.0423048	0.82397		C/T	0.4125	-0.0530784	0.0641119	0.407726		C/T	0.22775	-0.0186036	0.0316021	0.556074		C/T	0.32978	-0.0760419	0.0406468	0.0613734		C/T	0.328485	-0.0230931
rs3817334	chr11:47.607.569	47650993	MTCH2; C1QTNF4; SPI1; CELF1		T/C	0.407	0.026	0.003	5.15E-17		T/C	0.352669	-0.003776	0.0149078	0.800043		T/C	0.363636	0.0594945	0.0412613	0.149332		T/C	0.258232	-0.0983174	0.0479611	0.0403702		T/C	0.247917	0.0786827	0.0732911	0.283018		T/C	0.42775	-0.0562764	0.0264194	0.0331619		T/C	0.307129	0.0140885	0.040184	0.725888		T/C	0.350019	0.0528314
rs2112347	chr5:75.050.998	75015242	POCS; HMGCR; COL4A3BP		T/G	0.629	0.026	0.003	6.19E-17		G/T	0.426212	0.00926713	0.0143538	0.518524		G/T	0.392774	-0.00801861	0.0405321	0.843175		G/T	0.529029	-0.0339012	0.0414581	0.413516		G/T	0.61875	0.174305	0.0694514	0.0120821		G/T	0.311658	-0.0202233	0.0283684	0.475919		G/T	0.53964	-0.0366594	0.0376481	0.330186		G/T	0.426898	0.0517664
rs12566985	chr1:74.774.781	75002193	FPGT-TNNI3K		G/A	0.446	0.024	0.003	3.28E-15		A/G	0.422967	0.0047021	0.0141893	0.740355		A/G	0.524087	-0.0280179	0.0391492	0.474195		A/G	0.209272	-0.018569	0.0511612	0.716642		A/G	0.132292	0.0397931	0.0974607	0.683054		A/G	0.459442	0.0112272	0.0256334	0.661394		A/G	0.403065	-0.0936602	0.0378801	0.0134155		A/G	0.46921	0.0299801
rs3810291	chr19:52.260.843	47569003	ZC3H4		A/G	0.666	0.028	0.004	4.81 E-15		A/G	0.475568	0.0534694	0.0139592	0.000127937*		A/G	0.695804	0.0397801	0.0443019	0.369222		A/G	0.205806	0.0552293	0.0512513	0.281204		A/G	0.071875	-0.0984519	0.127967	0.441684		A/G	0.504762	0.0664657	0.0257958	0.00997734		A/G	0.384077	0.0359308	0.0383383	0.348655		A/G	0.616925	0.0722228
rs7141420	chr14:78.969.207	79899454	NRXN3		T/C	0.527	0.024	0.003	1.23E-14		T/C	0.556533	0.029338	0.0145118	0.0432106		T/C	0.489122	0.00862682	0.0395602	0.827376		T/C	0.582756	0.0424254	0.0426982	0.320412		T/C	0.622917	0.151719	0.0709628	0.0325156		T/C	0.554023	0.0416464	0.0261704	0.111529		T/C	0.58994	0.000489579	0.0384984	0.989854		T/C	0.548734	0.0130468
rs13078960	chr3:85.890.280	85807590	CADM2		G/T	0.196	0.03	0.004	1.74E-14		G/C	0.139662	0.0409619	0.0204803	0.0454936		G/T	0.139662	0.0409619	0.0204803	0.0454936		G/T	0.062825	0.0655607	0.0854168	0.442761		G/T	0.040625	-0.112303	0.167103	0.501548		G/T	0.178818	0.0770288	0.0336221	0.0219624		G/T	0.0732845	0.0422434	0.0708399	0.55096		G/T	0.156781	0.00225083
rs10968576	chr9:28.404.339	28414339	LING02		G/A	0.32	0.025	0.003	6.61E-14		G/A	0.194917	0.0167071	0.0180089	0.353557		G/A	0.296426	-0.0586362	0.044215	0.184787		G/A	0.161612	0.00847717	0.0563892	0.880502		G/A	0.138542	0.183981	0.0941232	0.0506204		G/A	0.153038	0.00692439	0.0355897	0.845736		G/A	0.195536	0.0071855	0.046248	0.87653		G/A	0.221005	0.0411552
rs17024393	chr1:109.956.211		GNAT2; AMPD2		C/T	0.04	0.066	0.009	7.03E-14		C/T	0.0291515	-0.0216597	0.0426073	0.611203		C/T	0.036519	0.0651399	0.10645	0.540586		C/T	0.0589255	-0.00385467	0.0903744	0.965979		C/T	0.0927083	0.0714593	0.110131	0.516429		C/T	0.0359606	-0.12193	0.0704977	0.0837082		-	-	-	-	-		-	-	-
rs12429545	chr13:53.000.207	54102206	OLFM4		A/G	0.133	0.033	0.005	1.09E-12		A/G	0.130174	0.0565444	0.0212091	0.00767485		A/G	0.138306	0.0875015	0.0582649	0.133152		A/G	0.0589255	0.00264081	0.0882638	0.976131		A/G	0.0177083	0.134897	0.247054	0.58505		A/G	0.0985222	0.0817252	0.0434348	0.0598959		A/G	0.189873	0.133939	0.0465303	0.0039954		A/G	0.156403	0.0127821
rs13107325	chr4:103.407.732		SLC39A8		T/C	0.072	0.048	0.007	1.83E-12		T/C	0.035149	0.0325495	0.0389109	0.402865		T/C	0.0462315	0.0289166	0.0967084	0.764934		T/C	0.0147314	0.204842	0.175171	0.24225		-	-	-	-	-		T/C	0.0279146	0.0343085	0.080757	0.670956		-	-	-	-	-		T/C	0.0719683	0.0135875
rs11165643	chr1:96.696.685	96924097	PTBP2		T/C	0.583	0.022	0.003	2.07E-12		T/C	0.435454	0.000122314	0.0140803	0.993069		T/C	0.594017	-0.00185813	0.0404767	0.963385		T/C	0.258666	0.0595309	0.0470113	0.205403		T/C	0.110417	0.0476209	0.100763	0.636495		T/C	0.375534	0.0201972	0.0269307	0.453273		T/C	0.524983	0.000274359	0.0365775	0.994015		T/C	0.491122	-0.026983
rs17405819	chr8:76.969.139	76806584	HNF4G		T/C	0.7	0.022	0.003	2.07E-11		C/T	0.261036	-0.046533	0.0159511	0.00353162		C/T	0.301088	-0.106237	0.042998	0.0134829		C/T	0.0979203	-0.0882053	0.0685082	0.197915		C/T	0.01875	-0.374471	0.239817	0.118409		C/T	0.249097	0.0129228	0.0298277	0.664833		C/T	0.307462	-0.046577	0.0408287	0.253957		C/T	0.348508	-0.0659733
rs1016287	chr2:59.159.129	59305625	LINC01122		T/C	0.287	0.023	0.003	2.25E-11		C/T	0.738865	-0.0500117	0.0163978	0.0022892		C/T	0.702797	-0.0184962	0.0438923	0.673463		C/T	0.780329	-0.0148125	0.0508071	0.770635		C/T	0.829167	0.0488389	0.0845585	0.563551		C/T	0.744663	-0.0950435	0.0306401	0.00192262		C/T	0.777482	-0.0908453	0.0456308	0.0464944		C/T	0.69116	-0.0326609
rs4256980	chr11:08.630.515	8673939	TRIM66; TUB		G/C	0.646	0.021	0.003	2.90E-11		G/C	0.556976	0.0100265	0.0142498	0.481665		G/C	0.650738	-0.0161178	0.0407911	0.692747		G/C	0.450607	0.0251282	0.0422685	0.552184		G/C	0.452083	-0.0236503	0.0630825	0.707727		G/C	0.597537	0.0325918	0.0263526	0.216177		G/C	0.531312	0.00162483	0.0370352	0.965006		G/C	0.554968	-0.0120226
rs12401738	chr1:78.219.349	78446761	FUBP1; USP33		A/G	0.352	0.021	0.003	1.15E-10		A/G	0.177269	-0.00796362	0.0186035	0.6686		A/G	0.348873	-0.0364107	0.0423401	0.389813		A/G	0.0935875	-0.0908763	0.072325	0.208936		A/G	0.0302083	0.344008	0.191068	0.0717893		A/G	0.153366	-0.0176576	0.0368729	0.632025		A/G	0.149567	0.0293425	0.0521952	0.574001		A/G	0.203438	0.00845518
rs205262	chr6:34.671.142	34563164	C6orf106(N); SNRPC		G/A	0.273	0.022	0.004	1.75E-10		G/A	0.341019	-0.0069904	0.0145382	0.630637		G/A	0.287879	0.0426254	0.0440571	0.333292		G/A	0.611352	-0.0145056	0.0415055	0.726724		G/A	0.689583	0.0654738	0.0719741	0.362988		G/A	0.33202	0.0275438	0.0276795	0.31969		G/A	0.192538	-0.0380415	0.0469275	0.417571		G/A	0.312996	-0.0356463
rs12016871	chr13:26.915.782		MTIF3; GTF3A		T/C	0.203	0.03	0.005	2.29E-10		-	-	-	-	-		-	-	-	-	-			-	-	-	-		-	-	-	-	-		-	-	-	-	-		-	-	-	-	-		-	-	-
rs12940622	chr17:76.230.166	78615571	RPTOR		G/A	0.575	0.018	0.003	2.49E-09		A/G	0.41815	-0.0137955	0.0144368	0.339284		A/G	0.434732	0.0793559	0.0403598	0.0492743		A/G	0.512132	-0.0170249	0.0418069	0.683842		A/G	0.54375	-0.136115	0.0647994	0.0356791		A/G	0.460755	-0.0634997	0.0262146	0.0154224		A/G	0.271486	0.00375868	0.0420196	0.928724		A/G	0.384964	-0.0174291
rs11847697	chr14:29.584.863	30515112	PRKD1		T/C	0.042	0.049	0.008	3.99E-09		T/C	0.124472	0.000975519	0.0210707	0.963073		T/C	0.0485625	-0.124092	0.0929689	0.181952		T/C	0.298094	-0.0108119	0.0454662	0.812035		T/C	0.444792	-0.0445311	0.0669613	0.506033		T/C	0.127586	0.00421251	0.0396915	0.915478		T/C	0.0966023	0.0143716	0.0643248	0.823207		T/C	0.0479788	0.00977373
rs2075650	chr19:50.087.459	45395619	TOMM40; APOE(B); APOC1		A/G	0.848	0.026	0.005	1.25E-08		G/A	0.0994003	0.00419971	0.0238959	0.86049		G/A	0.15035	-0.0143638	0.0542947	0.791354		G/A	0.107886	0.028552	0.067043	0.670198		G/A	0.0833333	0.18493	0.115504	0.10936		G/A	0.0692939	-0.0451173	0.0522967	0.388292		G/A	0.157895	0.0808603	0.0506549	0.110423		G/A	0.0749906	-0.0195285
rs2121279	chr2:142.759.755		LRP1B		T/C	0.152	0.025	0.004	2.31 E-08		T/C	0.0619408	-0.0559078	0.0295392	0.0584022		T/C	0.124709	-0.038618	0.0608329	0.525545		T/C	0.0264298	-0.207991	0.130151	0.110025		-	-	-	-			T/C	0.0584565	-0.0353956	0.0558004	0.525869		T/C	0.0353098	-0.0412535	0.0989349	0.676696		T/C	0.0782017	-0.00705014
rs29941	chr19:39.001.372	34309532	KCTD15		G/A	0.669	0.018	0.003	2.41 E-08		G/A	0.677416	0.00975086	0.0153167	0.524373		G/A	0.688811	0.0523046	0.0436352	0.230653		G/A	0.769931	0.0401172	0.0483762	0.406948		G/A	0.8625	0.0305927	0.093841	0.74442		G/A	0.716749	0.0159709	0.0284676	0.574783		G/A	0.578614	-0.0213818	0.0379242	0.572888		G/A	0.70136	0.025046
rs1808579	chr18:19.358.886	21104888	NPC1; C18orf8		C/T	0.534	0.017	0.003	4.17E-08		T/C	0.422476	-0.0151986	0.0146365	0.299082		T/C	0.467366	0.049555	0.0404759	0.220836		T/C	0.456239	-0.0411394	0.04229	0.330657		T/C	0.445833	-0.0383331	0.0667871	0.565995		T/C	0.381281	-0.0203212	0.0269489	0.450811		T/C	0.486676	-0.0137821	0.0381342	0.717793		T/C	0.389498	-0.0299101
[truncated: 2 more columns]

## Sheet: TableS2
Novel GWS BMI loci in European meta-analysis									All						Dutch						African Surinames (1154)						Ghanaian (480)						Moroccan (3045)						SouthAsian Sur (1501)						Turks (2647)
SNP	Chr:position	Notable gene(s)*	Alleles	EAF	β	s.e.m.	P value		Alleles	EAF	β	s.e.m.	P value		Alleles	EAF	β	s.e.m.	P value		Alleles	EAF	β	s.e.m.	P value		Alleles	EAF	β	s.e.m.	P value		Alleles	EAF	β	s.e.m.	P value		Alleles	EAF	β	s.e.m.	P value		Alleles	EAF	β	s.e.m.	P value
rs657452	1:49,362,434	AGBL4	A/G	0.394	0.023	0.003	5.48 × 10−13		G/A	0.546751	0.0101968	0.014221	0.473359		G/A	0.618104	-0.0111613	0.0410227	0.785564		G/A	0.453206	0.00428439	0.041501	0.917776		G/A	0.378125	0.110149	0.0651587	0.0909389		G/A	0.602956	0.0136633	0.026725	0.609171		G/A	0.439374	-0.0483465	0.0375877	0.198362		G/A	0.583491	0.0189883	0.0282505	0.501496
rs12286929	11:114,527,614	CADM1	G/A	0.523	0.022	0.003	1.31 × 10−12		G/A	0.492429	-0.00404799	0.0143119	0.777299		G/A	0.526418	-0.00555892	0.0389314	0.886458		G/A	0.563691	0.0287926	0.0427411	0.500532		G/A	0.623958	-0.0110301	0.0663468	0.867961		G/A	0.487521	-0.0120329	0.0260474	0.644109		G/A	0.402398	-0.0388155	0.0383793	0.311842		G/A	0.4796	0.00834321	0.0283213	0.768306
rs7903146	10:114,748,339	TCF7L2	C/T	0.713	0.023	0.003	1.11 × 10−11		T/C	0.347065	-0.0300557	0.0148929	0.0435779		T/C	0.294095	-0.0701171	0.0431791	0.104405		T/C	0.27123	0.00433728	0.0461984	0.925201		T/C	0.304167	-0.0160941	0.0689935	0.815552		T/C	0.425123	-0.0412919	0.0265659	0.120109		T/C	0.308128	-0.0552973	0.0401434	0.168359		T/C	0.352286	-0.0169431	0.0289972	0.559019
rs10132280	14:24,998,019	STXBP6	C/A	0.682	0.023	0.003	1.14 × 10−11		-	-	-	-	-		A/C	0.314297	0.00302949	0.0427579	0.943515		A/C	0.507799	-0.0540858	0.0423065	0.201099		A/C	0.573958	-0.0226163	0.0639922	0.723772		A/C	0.461741	0.0131481	0.0259886	0.612914		A/C	0.171219	-0.0670913	0.0490135	0.171051		A/C	0.32074	-0.0142265	0.0304676	0.640543
rs17094222	10:102,385,430	HIF1AN	C/T	0.211	0.025	0.004	5.94 × 10−11		C/T	0.165323	0.0255522	0.0190777	0.180449		C/T	0.202797	-0.078032	0.0494964	0.114907		C/T	0.0584922	-0.109642	0.0878475	0.211996			-	-	-	-		C/T	0.195238	0.0699694	0.0331793	0.0349597		C/T	0.114923	0.00721371	0.0591783	0.90298		C/T	0.217416	0.0419694	0.0337481	0.213644
rs7599312	2:213,121,476	ERBB4	G/A	0.724	0.022	0.003	1.17 × 10−10		A/G	0.228149	0.00916397	0.0169122	0.587919		A/G	0.286713	-0.00877871	0.0438701	0.841397		A/G	0.354853	0.0447697	0.0438019	0.306737		A/G	0.430208	0.0918757	0.0661936	0.165141		A/G	0.210509	-0.0306482	0.0324215	0.344505		A/G	0.141905	-0.0471604	0.0537331	0.380118		A/G	0.181148	0.0534669	0.0361931	0.139604
rs2365389	3:61,211,502	FHIT	C/T	0.582	0.020	0.003	1.63 × 10−10		T/C	0.528414	-0.0201231	0.0137433	0.143137		T/C	0.422688	-0.00500164	0.0397815	0.899947		T/C	0.818024	-0.0216191	0.0538527	0.688091		T/C	0.902083	-0.280206	0.108703	0.00994536		T/C	0.458949	-0.0425403	0.0257252	0.0982		T/C	0.612925	0.00767525	0.0384164	0.841644		T/C	0.399698	0.00934301	0.0285514	0.74349
rs2820292	1:200,050,910	NAV1	C/A	0.555	0.020	0.003	1.83 × 10−10		C/A	0.451037	-0.00176462	0.0142395	0.901375		C/A	0.568376	0.0155423	0.0399792	0.697454		C/A	0.348354	-0.00103718	0.0442188	0.981287		C/A	0.26875	-0.120139	0.0699665	0.0859615		C/A	0.39491	-0.0337307	0.0271341	0.213826		C/A	0.542305	0.0297251	0.0372281	0.424606		C/A	0.489044	-0.012743	0.0277661	0.646278
rs12885454	14:28,806,589	PRKD1	C/A	0.642	0.021	0.003	1.94 × 10−10		-	-	-	-	-		A/C	0.374514	-0.0720992	0.0414481	0.0819456		A/C	0.153813	-0.0354817	0.0569869	0.533528		A/C	0.0947917	0.0772728	0.112007	0.490262		A/C	0.32381	0.0454377	0.0279271	0.103735		A/C	0.414724	0.0586015	0.0370297	0.113523		A/C	0.279373	-0.0106511	0.0310204	0.73133
rs16851483	3:142,758,126	RASA2	T/G	0.066	0.048	0.008	3.55 × 10−10		T/G	0.0623341	0.022978	0.0296367	0.43815		T/G	0.0559441	0.216415	0.0855867	0.0114518		T/G	0.0324957	-0.110558	0.116876	0.344178			-	-	-	-		T/G	0.0464696	-0.0476239	0.0618893	0.441596		T/G	0.0769487	0.116281	0.0702183	0.0977219		T/G	0.0980355	0.0158265	0.0477278	0.740192
rs1167827	7:75,001,105	HIP1; PMS2L3; PMS2P5; WBSCR16	G/A	0.553	0.020	0.003	6.33 × 10−10		-	-	-	-	-		-	-	-	-	-		-	-	-	-	-			-	-	-	-		-	-	-	-	-		-	-	-	-	-		-	-	-	-	-
rs758747	16:3,567,359	NLRC3	T/C	0.265	0.023	0.004	7.47 × 10−10		-	-	-	-	-		T/C	0.247863	0.0905208	0.0460777	0.0494693		T/C	0.52773	-0.0593743	0.0412715	0.150256		T/C	0.598958	-0.0678639	0.0626907	0.279022		T/C	0.360755	-0.0193421	0.0264593	0.46477		T/C	0.381412	0.031549	0.0383316	0.410477		T/C	0.330752	0.01359	0.0296948	0.647199
rs1928295	9:119,418,304	TLR4	T/C	0.548	0.019	0.003	7.91 × 10−10		C/T	0.443123	-0.0223819	0.0143819	0.119647		C/T	0.431624	-0.0146831	0.0399161	0.712986		C/T	0.449307	-0.0768651	0.0426311	0.0713838		C/T	0.517708	-0.0492436	0.0650488	0.449035		C/T	0.475534	-0.0233722	0.0260507	0.369621		C/T	0.390406	-0.0164863	0.0377684	0.662467		C/T	0.424632	0.00563207	0.0280533	0.840884
rs9925964	16:31,037,396	KAT8;ZNF646; VKORC1; ZNF668; STX1B; FBXL19	A/G	0.620	0.019	0.003	8.11 × 10−10		G/A	0.0231541	0.0460224	0.0446914	0.303113		G/A	0.370241	-0.0176669	0.0416117	0.671154		G/A	0.155979	0.00108665	0.0557574	0.984451		G/A	0.0833333	-0.0862908	0.11898	0.468297		G/A	0.461905	-0.0296555	0.0263336	0.260104		G/A	0.128914	0.0621009	0.0551146	0.259844		G/A	0.508311	0.0110524	0.0278217	0.691176
rs11126666	2:26,782,315	KCNK3	A/G	0.283	0.021	0.003	1.33 × 10−9		A/G	0.258972	-0.00251507	0.0162872	0.877279		A/G	0.294095	0.0388475	0.0440835	0.378197		A/G	0.194974	0.0128739	0.0542124	0.81229		A/G	0.14375	0.0211519	0.0927814	0.819665		A/G	0.213629	-0.00319107	0.0315736	0.919497		A/G	0.328115	0.0445002	0.0402164	0.268503		A/G	0.297318	-0.053839	0.0303441	0.0760162
rs2650492	16:28,240,912	SBK1; APOBR	A/G	0.303	0.021	0.004	1.92 × 10−9		-	-	-	-	-		A/G	0.307692	-0.0147297	0.0429862	0.731853		A/G	0.0632582	-0.0203806	0.0851876	0.810916		-	-	-	-	-		A/G	0.118391	0.0284018	0.040064	0.47838		A/G	0.155563	0.012814	0.0521261	0.805816		A/G	0.189082	0.0488185	0.0354337	0.168282
rs6804842	3:25,081,441	RARB	G/A	0.575	0.019	0.003	2.48 × 10−9		G/A	0.497395	0.0202756	0.0141689	0.152434		G/A	0.583139	0.0274808	0.0406777	0.499311		G/A	0.402946	-0.0736243	0.0422022	0.0810614		G/A	0.333333	-0.0256523	0.0650402	0.693281		G/A	0.583415	0.0237357	0.0262913	0.366633		G/A	0.40573	0.000916778	0.0374431	0.980466		G/A	0.499056	0.0314957	0.0276226	0.254197
rs4740619	9:15,624,326	C9orf93	T/C	0.542	0.018	0.003	4.56 × 10−9		C/T	0.454724	-0.0103475	0.0143342	0.470369		C/T	0.443279	-0.0144704	0.0407104	0.722254		C/T	0.456239	0.00254622	0.0419944	0.951652		C/T	0.4	0.0515208	0.0649898	0.427922		C/T	0.375369	-0.0384911	0.0270934	0.155409		C/T	0.531979	0.0197817	0.0372875	0.595752		C/T	0.5119	0.0143391	0.0278807	0.607041
rs13191362	6:162,953,340	PARK2	A/G	0.879	0.028	0.005	7.34 × 10−9		G/A	0.116606	-0.00862294	0.0221074	0.696501		G/A	0.120047	0.0427046	0.0610712	0.48439		G/A	0.0402946	0.0217394	0.108821	0.841658		G/A	0.034375	0.106729	0.174852	0.541598		G/A	0.160755	-0.0928465	0.0355577	0.0090239		G/A	0.0792805	0.0783977	0.0691137	0.256656		G/A	0.135625	0.0202534	0.0404402	0.616495
rs3736485	15:49,535,902	SCG3; DMXL2	A/G	0.454	0.018	0.003	7.41 × 10−9		G/A	0.475715	-0.0327331	0.0143782	0.0228115		G/A	0.515929	-0.0843506	0.0400502	0.0351939		G/A	0.398614	-0.0374424	0.0436862	0.391403		G/A	0.4125	0.0100104	0.0623863	0.87252		G/A	0.495895	-0.053979	0.0264685	0.0414131		G/A	0.406063	0.00727256	0.0381319	0.848744		G/A	0.521723	-0.0316747	0.0278756	0.255836
rs17001654	4:77,348,592	NUP54; SCARB2	G/C	0.153	0.031	0.005	7.76 × 10−9		-	-	-	-	-		G/C	0.15035	0.0522422	0.0547764	0.340218		G/C	0.159012	0.00576057	0.0578761	0.920715		G/C	0.192708	-0.0603334	0.0822981	0.463493		G/C	0.429557	-0.0396123	0.0262119	0.130728		G/C	0.0766156	0.016365	0.0700022	0.815157		G/C	0.196071	-0.00208862	0.0350909	0.952538
rs11191560	10:104,859,028	NT5C2; CYP17A1; SFXN2	C/T	0.089	0.031	0.005	8.45 × 10−9		C/T	0.103972	0.0361079	0.0232945	0.121127		C/T	0.0854701	-0.0149848	0.0724561	0.836157		C/T	0.0519931	0.0149294	0.0944427	0.874395		C/T	0.01875	0.292324	0.240056	0.223325		C/T	0.0817734	-0.0385845	0.0472581	0.414235		C/T	0.197202	0.0931128	0.0474779	0.049858		C/T	0.122025	0.0849855	0.0424227	0.0451447
rs1528435	2:181,259,207	UBE2E3	T/C	0.631	0.018	0.003	1.20 × 10−8		T/C	0.609724	0.0237906	0.0146904	0.105347		T/C	0.620824	-0.00577961	0.041172	0.888362		T/C	0.586655	-0.0339789	0.0424713	0.423685		T/C	0.602083	0.0932422	0.0673362	0.166136		T/C	0.613629	0.043678	0.0265923	0.100485		T/C	0.676216	0.0372063	0.0399096	0.3512		T/C	0.574613	0.0234224	0.0284028	0.40957
rs1000940	17:5,223,976	RABEP1	G/A	0.320	0.019	0.003	1.28 × 10−8		G/A	0.352129	0.0182979	0.0148696	0.21849		G/A	0.286325	0.035004	0.0428165	0.413622		G/A	0.274697	0.019139	0.046933	0.683425		G/A	0.171875	-0.104665	0.0855903	0.221381		G/A	0.363875	0.028948	0.0274036	0.290805		G/A	0.463358	-0.00550611	0.0376898	0.88385		G/A	0.368908	0.0488946	0.0287794	0.0893296
rs2033529	6:40,456,631	TDRG1; LRFN2	G/A	0.293	0.019	0.003	1.39 × 10−8		G/A	0.208092	0.0199064	0.0176615	0.259697		G/A	0.285548	0.0361129	0.0443616	0.415612		G/A	0.136482	-0.0021436	0.0611238	0.972024		G/A	0.108333	-0.0254972	0.103506	0.805422		G/A	0.233662	-0.0341731	0.0310683	0.271361		G/A	0.163225	0.0542732	0.0509236	0.286525		G/A	0.215338	0.0595632	0.0340336	0.080096
rs11583200	1:50,332,407	ELAVL4	C/T	0.396	0.018	0.003	1.48 × 10−8		T/C	0.492184	-0.00196423	0.013939	0.887936		T/C	0.61655	-0.0172061	0.0404906	0.670881		T/C	0.259532	-0.004833	0.047118	0.918303		T/C	0.192708	-0.0180035	0.0812473	0.824633		T/C	0.550246	0.00686492	0.0263257	0.794271		T/C	0.429047	-0.0200775	0.0375155	0.592526		T/C	0.579524	-0.018281	0.0283813	0.519496
rs9400239	6:109,084,356	FOXO3; HSS00296402	C/T	0.688	0.019	0.003	1.61 × 10−8		C/T	0.536083	0.0221204	0.014026	0.114772		C/T	0.719891	0.0732017	0.0436926	0.0938597		C/T	0.275997	0.0180628	0.0464457	0.697349		C/T	0.141667	-0.0672005	0.0922833	0.466492		C/T	0.526929	0.0310136	0.0261728	0.236035		C/T	0.483678	-0.083352	0.037299	0.025437		C/T	0.620703	0.0357339	0.0291866	0.220829
rs10733682	9:128,500,735	LMX1B	A/G	0.478	0.017	0.003	1.83 × 10−8		G/A	0.525661	-0.0160156	0.0142087	0.259671		G/A	0.536131	-0.00886142	0.0397178	0.82345		G/A	0.675477	-0.0477757	0.0442609	0.280404		G/A	0.767708	-0.0463616	0.0768603	0.54638		G/A	0.53202	-0.0314687	0.0265412	0.235759		G/A	0.442705	-0.0341469	0.0377322	0.365476		G/A	0.454855	0.018395	0.0280683	0.512231
rs11688816	2:62,906,552	EHBP1	G/A	0.525	0.017	0.003	1.89 × 10−8		A/G	0.448481	0.00672064	0.0141833	0.635613		A/G	0.451826	-0.0513344	0.0400388	0.199802		A/G	0.393414	0.0208671	0.0426916	0.624992		A/G	0.315625	0.070615	0.0707369	0.318145		A/G	0.527915	-0.00531021	0.0257975	0.836914		A/G	0.333444	0.0737241	0.038887	0.0579789		A/G	0.644125	0.0230261	0.0289501	0.426398
rs11057405	12:121,347,850	CLIP1	G/A	0.901	0.031	0.006	2.02 × 10−8		A/G	0.0262019	0.0480376	0.0444461	0.279783		A/G	0.0990676	0.0502258	0.0676845	0.458052		-	-	-	-	-		-	-	-	-	-		A/G	0.0131363	0.0403141	0.112394	0.71983		A/G	0.0223185	0.0786374	0.127624	0.537785		A/G	0.0215338	0.00260966	0.0941317	0.977883
rs11727676	4:145,878,514	HHIP	T/C	0.910	0.036	0.006	2.55 × 10−8		C/T	0.0651853	-0.00107536	0.0290047	0.970425		C/T	0.0975136	0.0415113	0.0671427	0.536407		C/T	0.0151646	-0.00872457	0.172728	0.959716		-	-	-	-	-		C/T	0.0947455	0.0287445	0.0446478	0.519702		C/T	0.0186542	-0.0749965	0.139064	0.589685		C/T	0.0766906	-0.0332159	0.053715	0.536329
rs3849570	3:81,874,802	GBE1	A/C	0.359	0.019	0.003	2.60 × 10−8		A/C	0.35557	0.0147425	0.0149086	0.322732		A/C	0.355866	0.0472982	0.0419463	0.259493		A/C	0.471404	-0.0464432	0.0425896	0.2755		A/C	0.552083	-0.05672	0.0631391	0.369007		A/C	0.340887	0.0409549	0.0270296	0.129725		A/C	0.339107	-0.00772568	0.0397577	0.845926		A/C	0.284284	-0.00495532	0.0308147	0.872243
rs6477694	9:110,972,163	EPB41L4B; C9orf4	C/T	0.365	0.017	0.003	2.67 × 10−8		T/C	0.59999	-0.00585158	0.0144187	0.684865		T/C	0.649961	-0.00684841	0.0411588	0.86785		T/C	0.560659	0.0477971	0.0419631	0.254692		T/C	0.615625	-0.0560723	0.0691203	0.417234		T/C	0.719212	-0.00401619	0.0287333	0.888838		T/C	0.362425	0.058433	0.0394071	0.138127		T/C	0.662826	-0.0782028	0.0298627	0.00882536
rs7899106	10:87,400,884	GRID1	G/A	0.052	0.040	0.007	2.96 × 10−8		G/A	0.0579589	0.0196093	0.0306913	0.522875		G/A	0.0501166	0.0442288	0.0917176	0.629644		G/A	0.10052	0.00675153	0.0702185	0.923401		G/A	0.167708	-0.17901	0.0891344	0.0446095		G/A	0.065353	0.0897681	0.0528128	0.0891793		G/A	0.0333111	-0.00675836	0.104573	0.94847		G/A	0.028334	-0.105138	0.0851614	0.216989
rs2176598	11:43,820,854	HSD17B12	T/C	0.251	0.020	0.004	2.97 × 10−8		-	-	-	-	-		-	-	-	-	-		-	-	-	-	-		-	-	-	-	-		-	-	-	-	-		-	-	-	-	-		-	-	-	-	-
rs2245368	7:76,446,079	PMS2L11	C/T	0.180	0.032	0.006	3.19 × 10−8		T/C	0.719497	-0.0143902	0.0155834	0.355782		T/C	0.80303	-0.0647938	0.0508077	0.202213		T/C	0.783795	0.0353127	0.0473707	0.455997		T/C	0.836458	0.132115	0.0784788	0.0922881		T/C	0.701806	0.00045099	0.0281553	0.98722		T/C	0.620253	-0.0436379	0.037943	0.250106		T/C	0.710616	-0.042157	0.0306493	0.168988
rs17724992	19:18,315,825	GDF15; PGPEP1	A/G	0.746	0.019	0.004	3.42 × 10−8		-	-	-	-	-		G/A	0.23582	-0.0307333	0.0464211	0.507936		G/A	0.146447	-0.0971366	0.058193	0.095075		G/A	0.1	-0.109899	0.108557	0.311365		G/A	0.199343	-0.0330012	0.0324902	0.309759		G/A	0.486342	-0.115277	0.037287	0.00199075		G/A	0.319607	-0.0257214	0.030634	0.401114
rs7243357	18:55,034,299	GRP	T/G	0.812	0.022	0.004	3.86 × 10−8		G/T	0.182824	-0.0389373	0.0184548	0.0348688		G/T	0.160062	-0.0873182	0.0531083	0.100144		G/T	0.126083	-0.0301735	0.0617416	0.625049		G/T	0.101042	0.0340528	0.108281	0.753152		G/T	0.170772	-0.0507332	0.0348868	0.145884		G/T	0.222185	-0.00472983	0.045545	0.917289		G/T	0.225538	-0.0339769	0.0332337	0.306608
rs2033732	8:85,242,264	RALYL	C/T	0.747	0.019	0.004	4.89 × 10−8		C/T	0.796873	-0.00298375	0.0177187	0.866272		C/T	0.743978	-0.0256414	0.0456086	0.573976		C/T	0.869151	-0.0238541	0.0613562	0.697439		C/T	0.9125	0.11874	0.112248	0.290128		C/T	0.802956	-0.00307966	0.0323121	0.924069		C/T	0.744504	-0.0183959	0.0432613	0.670671		C/T	0.795051	0.0195611	0.0349828	0.57605

## Sheet: TableS3
Reported by article (pubmedID:28430825)				AA Discovery						AA Replication					Meta-AA				EA	AA+EA
SNP	Chr:position	Notable gene(s)*	Alleles	EAF	β	s.e.m.	P value	N		β	s.e.m.	P value	N		β	s.e.m.	P value		P value	P value
rs543874	chr1:177.889.480	SEC16B	G/A	0.248	0.055	0.008	5.75E-11	42681		0.057	0.017	6.59E-04	10143		0.055	0.008	1.76E-13		4.36E-35	6.35E-46
rs62105306	chr2:633.660	TMEM18	T/C	0.751	0.056	0.01	1.55E-08	41492		0.04	0.02	4.40E-02	10143		0.053	0.009	2.17E-09		6.10E-21	3.04E-28
rs10938397	chr4:45.182.527	GNPDA2	G/A	0.243	0.053	0.008	3.76E-10	42752		0.011	0.017	5.40E-01	10143		0.044	0.008	3.95E-09		1.87E-38	5.60E-46
rs7708584	chr5:153.543.466	GALNT10	A/G	0.307	0.59	0.008	1.05E-13	42750		0.034	0.016	3.93E-02	10143		0.054	0.007	4.21E-14		3.80E-07	4.35E-15
rs17057164	chr6:97.410.536	KLHL32	T/C	0.659	0.043	0.008	1.75E-08	42751		0.025	0.015	9.97E-02	10143		0.04	0.007	6.08E-09		7.44E-01	5.43E-03
rs17817964	chr16:53.828.066	FTO	T/C	0.117	0.067	0.11	5.48E-09	42750		0.08	0.025	1.19E-03	10143		0.069	0.01	2.72E-11		2.40E-139	1.13E-146
rs6567160	chr18:57.829.135	MC4R	C/T	0.197	0.062	0.009	2.74E-11	42750		0.044	0.019	1.99E-02	10143		0.059	0.008	2.29E-12		8.23E-54	2.09E-64
Known locus other rs
rs13021737	-	TMEM18
rs7715256	-	GALNT10
rs974417	-	KLHL32
rs1558902	-	FTO
HELIUS Cohort
	All (10171)						Dutch (1287)						African Surinames (1154)						Ghanaian (480)						Moroccan (3045)						SouthAsian Sur (1501)						Turks (2647)
SNP	Alleles	EAF	β	s.e.m.	P value		Alleles	EAF	β	s.e.m.	P value		Alleles	EAF	β	s.e.m.	P value		Alleles	EAF	β	s.e.m.	P value		Alleles	EAF	β	s.e.m.	P value		Alleles	EAF	β	s.e.m.	P value		Alleles	EAF	β	s.e.m.	P value
rs543874	G/A	0.182234	0.0792065	0.0184822	1.82283e-05		G/A	0.195027	0.0374083	0.0506192	0.459899		G/A	0.2474	0.0295683	0.0476225	0.534672		G/A	0.314583	0.0485328	0.0690233	0.48197		G/A	0.190805	0.104822	0.0332165	0.00160107		G/A	0.150566	0.0661106	0.0532348	0.214285		G/A	0.133925	0.106291	0.0409559	0.00945236
rs62105306a	T/C	0.835414	0.0660912	0.0189389	0.00048355		T/C	0.829448	0.065737	0.0520195	0.206339		T/C	0.873484	-0.01264	0.0599094	0.832899		T/C	0.904167	0.107214	0.104011	0.302639		T/C	0.847947	0.0863489	0.0357253	0.0156479		T/C	0.852432	0.0689402	0.0507839	0.174616		-	-	-	-	-
rs10938397	G/A	0.387818	0.0541065	0.014561	0.000202513		G/A	0.408314	0.0326227	0.0395806	0.409822		G/A	0.262132	0.0158273	0.0473396	0.738127		G/A	0.151042	0.189804	0.0904865	0.0359407		G/A	0.432677	0.0474689	0.0259093	0.0669341		G/A	0.386742	0.0076036	0.0369171	0.836819		G/A	0.390631	0.0932441	0.0281638	0.000930369
rs7708584b	G/A	0.557861	-0.00498799	0.0144705	0.730319		G/A	0.573815	0.0315424	0.0408273	0.439771		G/A	0.668111	-0.0212032	0.0443174	0.632337		G/A	0.698958	-0.0541572	0.0708977	0.44494		G/A	0.519212	-0.0398064	0.0265061	0.133153		G/A	0.502665	-0.0552079	0.0376893	0.142971		G/A	0.560257	0.0676832	0.0282467	0.0165685
rs17057164c	C/T	0.212614	-0.0105659	0.0173614	0.5428		C/T	0.157343	-0.0878781	0.0553614	0.112433		C/T	0.332322	0.0543199	0.0454943	0.23248		C/T	0.419792	0.146829	0.0647058	0.0232572		C/T	0.170279	-0.0494332	0.0348658	0.156246		C/T	0.299467	-0.011197	0.0408571	0.784044		C/T	0.151681	0.0265426	0.0396446	0.503168
rs17817964d	T/C	0.313981	0.0452192	0.0152064	0.0029424		T/C	0.386946	0.018604	0.0401297	0.642936		T/C	0.122617	-0.00101251	0.0622143	0.987015		T/C	0.059375	0.332709	0.137631	0.0156322		T/C	0.328736	0.0584319	0.028105	0.0376123		T/C	0.323451	0.0218064	0.0398399	0.584138		T/C	0.392331	0.0658186	0.028902	0.0227682
rs6567160	C/T	0.257693	0.0794685	0.0162047	0.0938775		C/T	0.264957	0.0340851	0.0433049	0.431226		C/T	0.19844	0.0905536	0.0525813	0.08504		C/T	0.229167	0.147856	0.0744575	0.0470578		C/T	0.200164	0.0640826	0.0331746	0.0533994		C/T	0.349101	0.100808	0.0389197	0.00959301		C/T	0.302229	0.0806919	0.0301757	0.00749373
Known locus other rs
rs13021737a	G/A	0.835414	0.0660912	0.0189389	0.00048355		G/A	0.829448	0.065737	0.0520195	0.206339		G/A	0.873484	-0.01264	0.0599094	0.832899		G/A	0.904167	0.107214	0.104011	0.302639		G/A	0.847947	0.0863489	0.0357253	0.0156479		G/A	0.852432	0.0689402	0.0507839	0.174616		G/A	0.783717	0.0591278	0.0339095	0.0812119
rs7715256b	T/G	0.543014	0.00160304	0.0145035	0.911991		T/G	0.573815	0.0315424	0.0408273	0.439771		T/G	0.595754	0.0136445	0.0434362	0.753425		T/G	0.642708	-0.0333023	0.0674683	0.62159		T/G	0.507882	-0.0450508	0.0264645	0.0886974		T/G	0.499667	-0.0542579	0.0377139	0.150244		T/G	0.559879	0.0706241	0.0282629	0.0124605
rs974417c	T/C	0.212418	-0.00811277	0.017353	0.640132		T/C	0.154235	-0.0776634	0.0556164	0.162591		T/C	0.332322	0.0543199	0.0454943	0.23248		T/C	0.419792	0.146829	0.0647058	0.0232572		T/C	0.170115	-0.0499592	0.0348722	0.151962		T/C	0.297468	-0.0214139	0.0408845	0.600442		T/C	0.152815	0.0269589	0.0395169	0.495105
rs1558902d	A/T	0.339052	0.0588271	0.0148608	7.54075e-05		A/T	0.398213	0.014548	0.0395825	0.71322		A/T	0.117851	-0.0464318	0.0639115	0.467532		A/T	0.0395833	0.501445	0.167614	0.00277459		A/T	0.382923	0.069716	0.0272235	0.0104407		A/T	0.338774	0.0413809	0.0398073	0.298558		A/T	0.418209	0.0881556	0.0284669	0.0019564

## Sheet: TableS4
SNP	Chr:position	Notable gene(s)*	FE	SE	SE2	MR_MEGA	Joint
rs1558902	chr16:5.236.175	FTO	0.00014078	0.0434891	0.000273757	0.00394954	7.54075e-05
rs6567160	chr18:55.980.115	MC4R	1.96717e-06	1.96717e-06	4.47064e-06	6.57859e-05	9.38775e-07
rs13021737	chr2:622.348	TMEM18	0.000818654	0.000818654	0.00148393	0.0167906	0.00048355
rs10938397	chr4:44.877.284	GNPDA2; GABRG1	0.000348978	0.00401598	0.000655324	0.00801421	0.000202513
rs543874	chr1:176.156.103	SEC16B	4.52429e-05	4.52429e-05	9.18562e-05	0.0008236	1.82283e-05
rs2207139	chr6:50.953.449	TFAP2B	0.00061679	0.054099	8.05841e-05	2.32894e-05	0.000169211
rs11030104	chr11:27.641.93	BDNF	-	-	-	-	-
rs3101336	chr1:72.523.773	NEGR1	0.00284843	0.0236842	0.00488809	0.00448856	0.0015741
rs7138803	chr12:48.533.735	BCDIN3D; FAIM2	0.125921	0.125921	0.172316	0.485411	0.073998
rs10182181	chr2:25.003.800	ADCY3; POMC; NCOA1	0.00499563	0.00499563	0.00834971	0.0385701	0.00279653
rs3888190	chr16:28.796.987	SH2B1; APOBR;ATXN2L; SBK1; SULT1A2;TUFM	0.167589	0.167589	0.223493	0.334991	0.102231
rs1516725	chr3:187.306.698	ETVS	0.279143	0.279143	0.352862	0.682171	0.41828
rs12446632	chr16:19.842.890	GPRCSB; IQCK	0.945057	0.814555	0.969497	0.0880303	0.947311
rs2287019	chr19:50.894.12	QPCTL; GIPR	0.573576	0.573576	0.653812	0.942132	0.973593
rs16951275	chr15:65.864.222	MAP2K5; LBXCOR1	0.191523	0.191523	0.25212	0.304467	0.0608318
rs3817334	chr11:47.607.569	MTCH2; C1QTNF4; SPI1; CELF1	0.953474	0.888041	0.0365839	0.057857	0.800043
rs2112347	chr5:75.050.998	POCS; HMGCR; COL4A3BP	0.725326	0.724222	0.458204	0.776577	0.518524
rs12566985	chr1:74.774.781	FPGT-TNNI3K	0.654445	0.572859	0.432104	0.266267	0.740355
rs3810291	chr19:52.260.843	ZC3H4	0.000172734	0.000172734	0.000333309	0.00480142	0.000127937
rs7141420	chr14:78.969.207	NRXN3	0.0483558	0.0483558	0.0711426	0.124352	0.0432106
rs13078960	chr3:85.890.280	CADM2	0.00581032	0.00581032	0.00964001	0.0761178	0.0454936
rs10968576	chr9:28.404.339	LING02	0.499773	0.553302	0.583341	0.657454	0.353557
rs17024393	chr1:109.956.211	GNAT2; AMPD2	-	-	-	-	-
rs12429545	chr13:53.000.207	OLFM4	0.00193393	0.00193393	0.00329304	0.0224146	0.00767485
rs13107325	chr4:103.407.732	SLC39A8	-	-	-	-	-
rs11165643	chr1:96.696.685	PTBP2	0.516976	0.516976	0.599984	0.595439	0.993069
rs17405819	chr8:76.969.139	HNF4G	0.00406313	0.0229979	0.00458522	0.00368473	0.00353162
rs1016287	chr2:59.159.129	LINC01122	0.142068	0.21805	0.185823	0.193559	0.0022892
rs4256980	chr11:08.630.515	TRIM66; TUB	0.656753	0.656753	0.729717	0.788733	0.481665
rs12401738	chr1:78.219.349	FUBP1; USP33	0.650662	0.690732	0.724133	0.889608	0.6686
rs205262	chr6:34.671.142	C6orf106(N); SNRPC	0.941594	0.941594	0.967349	0.711591	0.630637
rs12016871	chr13:26.915.782	MTIF3; GTF3A	-	-	-	-	-
rs12940622	chr17:76.230.166	RPTOR	0.124842	0.417567	0.0627275	0.0183593	0.339284
rs11847697	chr14:29.584.863	PRKD1	0.631223	0.631223	0.706936	0.829083	0.963073
rs2075650	chr19:50.087.459	TOMM40; APOE(B); APOC1	0.573895	0.57966	0.654106	0.269436	0.86049
rs2121279	chr2:142.759.755	LRP1B	-	-	-	-	-
rs29941	chr19:39.001.372	KCTD15	0.210683	0.210683	0.27467	0.475026	0.524373
rs1808579	chr18:19.358.886	NPC1; C18orf8	0.274626	0.274626	0.347813	0.584627	0.299082
